# Supplementary material for: Serum amyloid P component promotes formation of distinct aggregated lysozyme morphologies and reduces toxicity in Drosophila flies expressing F57I lysozyme
Source: PLoS One. 2020 Jan 24;15(1):e0227227. doi: 10.1371/journal.pone.0227227 (PMC6980568; doi:10.1371/journal.pone.0227227)
Supplement: S1 Data — (XLSX) [file pone.0227227.s003.xlsx]

## Sheet: Data Fig.1C 
nm	F57I-F57I-SAP	F57I-F57I
415	0	0.1
424	0.1	0
433	-0.1	0
442	0	-0.1
450	0	0.2
459	0.2	0.1
468	0.3	0.3
477	0.8	0.4
485	0.3	0.1
494	5.5	1.4
503	20.5	4.8
512	24.4	10.5
520	24.2	6.9
529	19.3	9.3
538	22.2	11.3
547	22.4	10.2
556	17.7	11.1
564	13.3	9.8
573	10.5	9.5
582	10.5	8.7
591	8.5	5.8
599	6.9	5.3
608	4.9	4.9
617	6.3	4.4
626	3.2	4.3
634	1.4	4.4
643	2.6	3.1
652	0.9	5.1

## Sheet: Data Fig.2B
	F57I-F57I	F57I-F57I-SAP	WT-WT	WT-WT-SAP
200	4	0	0	0
202.5	12	2	2	0
205	9	0	0	0
207.5	11	0	0	0
210	13	0	0	0
212.5	16	0	1	0
215	21	1	1	0
217.5	22	0	1	1
220	17	0	2	0
222.5	30	0	1	0
225	44	0	1	1
227.5	37	1	1	0
230	54	1	1	0
232.5	74	1	4	0
235	71	3	5	0
237.5	89	1	3	1
240	117	1	4	3
242.5	160	0	2	0
245	184	4	3	2
247.5	186	2	2	5
250	234	2	6	9
252.5	248	2	7	8
255	285	12	8	12
257.5	277	9	8	7
260	299	11	4	19
262.5	316	4	15	25
265	307	18	10	19
267.5	336	13	9	23
270	277	21	13	27
272.5	288	17	11	24
275	312	29	19	30
277.5	278	34	11	39
280	281	52	16	43
282.5	261	54	14	42
285	240	67	30	43
287.5	257	75	34	41
290	222	97	34	47
292.5	188	100	33	64
295	155	119	56	56
297.5	166	120	57	43
300	132	132	54	67
302.5	152	161	57	39
305	116	143	83	48
307.5	126	126	83	62
310	81	148	82	60
312.5	75	137	79	65
315	73	130	95	82
317.5	45	138	97	77
320	48	126	110	79
322.5	36	145	104	80
325	27	133	121	106
327.5	23	136	104	113
330	29	138	87	149
332.5	19	115	122	135
335	23	129	122	133
337.5	14	113	111	166
340	8	126	119	163
342.5	11	120	119	191
345	6	107	94	181
347.5	7	85	98	180
350	7	99	96	197
352.5	5	90	99	201
355	1	71	83	190
357.5	4	74	89	187
360	2	79	79	210
362.5	4	69	79	207
365	1	60	59	214
367.5	0	54	57	169
370	1	40	56	164
372.5	0	26	45	178
375	1	30	46	180
377.5	0	34	37	147
380	0	21	40	115
382.5	0	11	26	129
385	0	13	20	102
387.5	0	11	25	105
390	0	9	21	101
392.5	0	9	23	84
395	0	5	18	55
397.5	0	5	19	68
400	0	6	16	54
402.5	0	3	16	47
405	0	3	12	45
407.5	0	2	7	33
410	0	1	5	34
412.5	0	3	3	30
415	0	3	7	21
417.5	0	0	6	21
420	0	2	6	16
422.5	0	0	3	13
425	0	0	1	14
427.5	0	0	4	14
430	0	0	2	5
432.5	0	0	1	6
435	0	0	2	6
437.5	0	0	1	2
440	0	0	1	2
442.5	0	0	1	0
445	0	0	3	0
447.5	0	0	1	0
450	0	0	0	0
